# Supplementary material for: Improving the Treatment of Brain Gliomas Through Small-Particle-Size Paclitaxel-Loaded Micelles with a High Safety Profile
Source: Pharmaceutics. 2025 Jul 25;17(8):965. doi: 10.3390/pharmaceutics17080965 (PMC12388879; doi:10.3390/pharmaceutics17080965)
Supplement: Supplementary file 1 [file pharmaceutics-17-00965-s001.zip]

Archive with 1 entries (1 files):
- pharmaceutics-3751471-supplementary.pdf
